# Supplementary material for: Hepatic resection provided long-term survival for patients with intermediate and advanced-stage resectable hepatocellular carcinoma
Source: World J Surg Oncol. 2016 Mar 2;14:62. doi: 10.1186/s12957-016-0811-y (PMC4776356; doi:10.1186/s12957-016-0811-y)
Supplement: Additional file 3: — Figure S2. Kaplan-Meier Curve showing DFS of surgery plus TACE and surgery alone. (ZIP 396 KB) [file 12957_2016_811_MOESM3_ESM.zip]

Archive with 2 entries (2 files):
- Supplement Figure 2A.JPG
- Supplement Figure 2B.JPG
